# Supplementary material for: Building a Bridge to Community: A Pragmatic Randomized Trial Examining a Combined Physical Therapy and Resistance Exercise Intervention for People after Head and Neck Cancer
Source: Cancers (Basel). 2024 May 1;16(9):1758. doi: 10.3390/cancers16091758 (PMC11083025; doi:10.3390/cancers16091758)
Supplement: Supplementary file 1 [file cancers-16-01758-s001.zip]

Archive with 1 entries (1 files):
- cancers-2969663-supplementary.pdf
